# Supplementary material for: SARS-CoV-2 viral load in nasopharyngeal swabs is not an independent predictor of unfavorable outcome
Source: Sci Rep. 2021 Jun 21;11:12931. doi: 10.1038/s41598-021-92400-y (PMC8217169; doi:10.1038/s41598-021-92400-y)
Supplement: Supplementary file 1 — Supplementary Information. [file 41598_2021_92400_MOESM1_ESM.xlsx]

## Sheet: CargaViralMinimalDataSet
Edad	Diabetes_tratada	HTA	Cardiopatía_crónica	Enfermedad_cerebrovascular	Demencia	Enfermedad_pulmonar_crónica	Insuficiencia_renal_cronica	Diálisis	Enfermedad_hepática	Enfermedad_de_tejido_conectivo	Neoplasia_activa	Trasplante	Fiebre	Artromialgias	Debilidad	Tos	Expectoración	Disnea	Dolor_pleurítico	Coriza	Odinofagia	Diarrea	Vómitos	Cefalea	Síncope	Anosmia	Disgeusia	Alteración_de_conciencia	Temperatura_al_ingresoºC	Presión_arterial_sistólica_mm	Presión_arterial_diastólica_mm	Saturación_O2_basal	Frecuencia_cardiaca	Frecuencia_respiratoria	Shock_al_ingreso	Leucocitos_totales	Neutrófilos_totales	Linfocitos_totales	Plaquetas	AST_GOT	ALT_GPT	Creatinina	Proteína_C_reactiva	Ferritina	Dímeros_D	LDH	pH	PCO2	Radiografía_tórax
42	0	0	0	0	0	4	0	0	0	0	0	0	0	0	0	1	1	1	0	1	0	0	0	0	0	0	0	0	35.6	0	0	93	92	0	0	12.16	6.87	3.3	297	18	17	1.11	5.8	228.5	210	183	#NULL!	#NULL!	0
62	0	0	0	0	0	4	0	0	0	0	1	0	0	0	0	0	0	1	0	0	0	0	0	0	0	0	0	0	36.5	0	0	95	96	#NULL!	0	12.2	8.25	2.23	219	57	51	0.34	8	4279.2	11710	202	7.4	44	6
43	0	0	0	0	0	4	0	0	0	0	0	0	1	0	0	1	0	0	0	0	0	1	0	0	0	0	0	0	36	0	0	99	117	0	0	3.97	2.06	1.49	228	35	29	0.78	53	#NULL!	840	293	7.4	43	6
40	0	0	0	0	0	4	0	0	0	0	0	0	1	0	0	1	0	1	0	1	0	0	0	1	0	0	0	0	35.6	#NULL!	#NULL!	99	101	#NULL!	0	5.67	3.54	1.58	182	15	32	0.73	0.5	51.5	300	172	7.3	42	4
39	0	0	0	0	0	4	0	0	0	0	1	0	0	1	0	1	0	1	1	0	0	1	0	0	0	0	0	0	34	0	0	100	70	#NULL!	0	4.3	1.79	1.83	204	11	16	0.74	1.9	90.2	230	185	7.3	55	0
47	0	0	0	0	0	4	0	0	0	0	0	0	1	0	1	1	0	1	0	0	0	1	0	0	0	0	0	0	35.3	0	0	93	139	0	0	6.99	5.14	1.29	227	55	53	0.96	80.3	6723.4	2760	473	#NULL!	#NULL!	6
80	0	1	0	0	0	4	0	0	0	0	0	0	1	0	1	0	0	2	0	0	0	0	0	0	0	0	0	1	37.2	#NULL!	#NULL!	70	120	#NULL!	0	8.99	7.82	0.78	178	161	282	2.41	32.4	415.3	1110	738	7.4	32	3
42	0	0	0	0	0	4	0	0	0	0	0	0	1	0	1	1	0	0	0	0	0	0	0	0	0	0	0	0	37	#NULL!	#NULL!	99	98	#NULL!	0	4.47	3.11	1.02	158	4	15	0.58	130	149.1	430	261	7.4	50	6
38	0	0	0	0	0	4	0	0	0	0	0	0	1	0	0	1	0	2	1	0	0	0	0	0	0	0	0	0	37	0	0	98	82	#NULL!	0	4.91	3.34	1.11	209	18	18	0.51	39.1	359.5	730	248	7.35	48	1
28	0	0	0	0	0	4	0	0	0	0	0	0	1	1	0	1	0	1	0	0	0	0	0	0	0	0	0	0	38	#NULL!	#NULL!	99	90	#NULL!	0	7.37	4.16	2.26	198	#NULL!	#NULL!	0.63	11.6	202.9	550	165	#NULL!	#NULL!	0
59	0	0	0	0	0	4	0	0	0	0	0	0	1	1	0	1	0	0	0	0	0	0	0	0	0	0	1	0	35	0	0	96	104	#NULL!	0	5.06	3.88	0.72	183	27	12	0.65	47.3	606	2620	301	7.4	38	0
81	1	1	1	1	0	3	0	0	0	0	0	0	1	0	0	0	0	0	0	0	0	0	0	0	0	0	0	0	35.6	0	0	97	72	0	1	7.66	6.3	0.88	395	17	12	0.8	6.7	109.3	520	244	#NULL!	#NULL!	#NULL!
68	0	1	0	0	0	3	0	0	0	0	0	0	1	1	0	1	1	0	0	0	0	0	0	0	0	0	0	0	36.9	0	0	100	#NULL!	#NULL!	0	9.42	6.19	2.17	196	23	24	0.98	30	#NULL!	330	231	#NULL!	#NULL!	0
72	0	0	0	0	0	3	0	0	0	0	0	0	1	0	1	1	0	0	0	0	0	0	0	0	0	1	1	0	36.5	0	0	96	70	#NULL!	0	9.28	7.56	1.3	378	19	13	0.56	69.1	198.9	860	333	7.39	49	0
79	0	1	1	0	1	2	0	0	0	0	0	0	0	0	1	0	0	1	0	0	0	0	1	0	0	0	0	0	36.1	0	0	97	97	0	0	11.74	5.31	5.27	274	26	19	1.18	8.2	151.5	12220	331	#NULL!	#NULL!	4
83	0	0	0	0	0	2	0	0	0	0	1	0	1	0	0	1	1	0	0	0	0	0	0	0	0	0	0	0	36.6	0	0	95	102	#NULL!	0	6.86	5.21	0.93	218	24	21	1.79	26.6	525.8	#NULL!	294	#NULL!	#NULL!	0
84	0	0	0	1	0	2	0	0	0	0	0	0	0	1	0	0	0	0	0	0	0	0	1	1	0	0	0	0	36	0	0	#NULL!	#NULL!	#NULL!	0	10.7	7.74	2.27	373	#NULL!	#NULL!	1.11	16	#NULL!	#NULL!	#NULL!	#NULL!	#NULL!	0
88	0	1	0	0	0	2	0	0	0	0	0	0	0	0	1	1	0	2	0	0	0	0	1	1	0	0	0	0	36.1	#NULL!	#NULL!	88	107	#NULL!	0	4	3.49	0.39	158	68	40	1.09	94	398.3	2840	538	7.4	41	3
88	0	0	0	0	1	2	0	0	0	0	0	0	0	1	1	0	0	0	0	0	0	0	0	0	0	0	0	0	38.6	0	1	85	65	#NULL!	0	7.08	5.9	0.97	171	69	26	0.95	130.2	183.3	770	448	7.4	41	6
74	0	1	0	0	0	2	0	0	0	0	0	0	1	1	1	1	0	2	1	0	0	0	0	1	0	0	0	0	38.5	0	0	91	78	0	0	4.23	3.08	0.87	229	30	22	1.17	41	1947.5	400	327	#NULL!	#NULL!	6
74	1	1	0	0	1	2	0	0	0	1	0	0	0	0	0	0	0	0	0	0	0	0	0	0	0	0	0	1	35.8	0	0	85	93	#NULL!	0	9.13	6.25	2.18	184	19	12	2.39	93.2	348.8	3820	428	#NULL!	#NULL!	3
83	1	1	1	0	1	2	0	0	0	0	0	0	1	0	1	0	0	1	0	0	0	0	0	0	0	0	0	2	37	1	1	78	80	1	0	2.29	1.88	0.29	155	34	26	1.35	117.5	342.1	#NULL!	502	7.45	37	6
98	0	1	0	0	0	2	0	0	0	0	1	0	0	0	0	0	0	0	0	0	0	0	0	0	0	0	0	0	37	0	0	88	80	#NULL!	0	9.05	7.01	1.23	182	24	12	0.92	58	#NULL!	#NULL!	375	#NULL!	#NULL!	6
81	0	0	1	0	0	2	1	1	0	0	0	0	1	0	0	1	0	0	0	0	0	0	0	0	0	0	0	0	38.1	#NULL!	#NULL!	99	98	#NULL!	0	5.38	4.46	0.48	158	#NULL!	#NULL!	7.68	212.4	658	2910	293	7.4	35	3
78	0	1	0	0	0	2	0	0	0	0	0	0	1	0	0	0	0	1	0	0	0	0	0	0	0	0	0	0	37.8	0	0	74	128	#NULL!	0	12.46	8.62	2.48	344	25	22	1.02	209.5	158.5	1200	217	#NULL!	#NULL!	0
71	1	1	1	0	0	2	1	0	1	0	0	1	1	0	0	0	0	1	0	0	0	0	0	0	0	0	0	0	35.3	0	0	90	79	0	0	3.3	2.96	0.21	109	19	17	2.89	97.9	705.6	1130	259	7.37	24	6
55	0	1	0	0	0	1	0	0	0	0	0	0	0	0	0	1	0	1	0	0	0	0	0	1	0	0	0	0	35.5	0	0	#NULL!	96	#NULL!	0	7.78	6.12	0.9	239	22	30	0.59	16	77.3	710	222	#NULL!	#NULL!	0
41	0	0	0	0	0	1	0	0	0	0	0	0	0	1	0	0	0	0	0	0	0	0	0	0	0	0	0	1	36.3	0	0	70	115	#NULL!	0	11.5	7.36	2.33	163	25	29	0.66	19.9	110.1	790	301	#NULL!	#NULL!	0
54	0	0	0	0	0	1	0	0	0	0	0	0	1	0	0	1	0	0	1	0	0	0	0	0	0	0	0	0	36	#NULL!	#NULL!	98	80	#NULL!	0	4.23	1.7	1.05	323	15	18	0.68	1	400.4	230	247	7.29	59	0
68	0	1	0	0	0	1	0	0	0	0	0	0	1	1	1	0	0	0	0	0	0	0	0	0	0	0	0	0	38.3	0	0	89	93	#NULL!	0	3.79	2.38	1.1	144	34	33	1.14	118.4	817.9	410	324	#NULL!	#NULL!	3
90	0	1	0	0	1	1	0	0	0	0	0	0	1	0	1	1	0	1	0	0	0	0	0	0	0	0	0	0	36.9	0	0	91	87	0	0	4.57	3.69	0.45	290	49	23	1.32	119.6	698.6	280	546	7.38	47	6
65	0	1	0	0	0	1	1	1	0	0	0	0	1	0	1	1	1	1	0	0	0	0	0	0	0	0	1	0	37.8	0	0	97	85	#NULL!	0	6.2	5.89	0.06	99	33	28	7.15	112.7	#NULL!	2040	537	7.4	39	6
88	0	1	0	0	0	1	0	0	0	0	0	0	0	0	0	1	0	0	0	0	0	0	0	0	0	0	0	0	36.8	0	0	#NULL!	#NULL!	#NULL!	0	5.37	3.72	0.74	195	20	19	1.07	1	94.1	550	#NULL!	7.36	51	0
64	0	0	0	0	0	1	0	0	0	0	0	0	1	0	0	1	0	0	0	0	0	0	0	0	0	0	0	0	38.3	0	0	93	104	#NULL!	0	4.8	3.08	1.3	241	62	65	1	28.3	312.6	590	350	7.37	52	6
82	0	0	1	0	0	1	0	0	0	0	0	0	1	0	0	1	1	0	0	0	0	0	0	0	0	0	0	0	38.3	0	0	70	60	#NULL!	0	6.96	4.55	1.53	170	#NULL!	#NULL!	#NULL!	36	#NULL!	#NULL!	#NULL!	#NULL!	#NULL!	3
76	1	1	0	0	0	1	0	0	0	0	0	0	1	0	0	1	1	1	0	0	0	0	0	0	0	0	0	0	38	0	0	96	#NULL!	#NULL!	0	6.7	5.3	0.7	250	27	29	0.84	34	1302.6	380	210	#NULL!	#NULL!	0
80	1	1	1	1	1	1	1	1	1	0	0	0	0	0	0	1	0	1	0	0	0	0	0	0	0	0	0	0	35	0	0	96	97	#NULL!	0	12.44	10.01	0.76	268	36	30	4.05	327.2	275.2	1710	244	#NULL!	#NULL!	0
71	0	0	1	0	0	1	0	0	0	0	0	0	1	0	0	0	0	0	0	0	0	0	0	0	0	0	0	0	35.7	#NULL!	#NULL!	85	97	1	0	5.37	4.17	0.65	177	64	46	0.55	171	#NULL!	#NULL!	#NULL!	7.48	41	6
56	0	1	0	0	0	0	0	0	1	0	0	0	1	0	1	0	0	1	1	0	0	1	0	0	0	0	0	0	37.8	0	0	97	80	#NULL!	0	5.22	3.04	1.63	174	31	34	0.88	33.9	858.2	2330	348	7.42	46	0
70	0	1	1	0	0	0	0	0	0	0	0	0	0	0	1	0	0	0	0	0	0	0	0	0	0	0	0	0	36	0	0	98	97	#NULL!	0	7	4.24	2.08	258	26	24	#NULL!	3	106.2	470	228	7.36	53	0
42	0	0	0	0	1	0	1	1	0	0	0	0	0	0	0	0	0	0	0	0	0	0	0	0	0	0	0	0	36	0	0	94	#NULL!	0	0	13.76	6.8	0.9	236	17	18	8.83	69	260.2	790	#NULL!	7.31	41	0
63	0	1	0	0	0	0	0	0	0	0	0	0	0	0	0	1	3	1	0	0	0	0	0	0	0	0	0	0	36	#NULL!	#NULL!	90	98	0	0	11.66	9.25	1.49	280	41	38	0.9	67.7	101	1680	309	7.4	46	6
82	0	1	0	0	0	0	0	0	0	0	0	0	1	0	1	1	0	0	0	0	0	1	0	0	0	0	0	0	35.4	0	0	98	85	#NULL!	0	9.29	6.85	1.23	242	50	36	1.52	84	237.3	530	219	7.3	53	0
53	0	0	0	0	0	0	0	0	0	0	0	0	1	0	0	1	0	1	0	0	0	0	0	0	0	1	1	0	#NULL!	0	0	100	#NULL!	#NULL!	0	5.01	3.4	1.1	326	16	16	0.67	3	22.9	390	189	#NULL!	#NULL!	0
77	0	0	0	0	0	0	0	0	0	0	0	0	1	0	0	1	0	0	0	0	1	0	0	0	0	0	0	0	36.5	0	0	99	75	#NULL!	0	6.96	4.71	1.05	232	20	13	0.64	54	#NULL!	490	247	7.3	53	6
84	1	1	1	0	0	0	1	0	0	1	0	0	0	1	1	0	0	0	0	0	0	0	0	0	0	0	0	0	34.9	0	0	100	98	#NULL!	0	13.82	11.63	0.69	412	23	12	9.62	27.6	1893.6	7010	230	7.05	25	0
86	0	0	1	0	0	0	0	0	0	0	0	0	0	0	0	0	0	0	0	0	0	0	0	0	0	0	0	0	35.4	0	0	95	78	#NULL!	0	8.2	4.91	2.41	224	34	17	#NULL!	121	759.9	3210	464	7.31	#NULL!	6
61	0	0	0	0	0	0	0	0	0	0	0	0	1	0	0	1	0	1	0	0	0	0	0	0	0	1	1	0	37.1	0	0	96	6	#NULL!	0	5.18	3.3	1.1	153	21	19	#NULL!	58	414	550	242	7.42	#NULL!	6
35	0	0	0	0	0	0	0	0	0	0	0	0	1	0	0	1	1	1	0	0	0	0	0	0	0	0	0	0	3800	0	0	97	90	#NULL!	0	5.87	4.32	1.17	232	#NULL!	#NULL!	86	600	#NULL!	380	580	#NULL!	#NULL!	6
64	1	1	0	0	0	0	0	0	1	0	1	0	1	0	1	0	0	1	0	0	0	0	0	0	0	0	0	0	35.5	1	0	95	79	22	0	0.34	0.19	0.14	28	71	128	0.55	145	6023.5	2450	154	7.53	30	1
77	1	1	0	0	0	0	1	1	0	0	0	1	0	0	0	1	0	1	0	0	0	0	0	0	0	0	0	0	36.2	0	0	68	120	#NULL!	0	11.28	10.65	0.41	266	87	32	1.76	272	#NULL!	2430	1322	7.37	39	6
51	0	0	0	0	0	0	0	0	0	0	0	0	1	1	0	0	0	0	0	1	0	0	0	1	0	1	1	0	36.8	0	0	98	110	#NULL!	0	6.09	4.45	1.08	184	21	21	0.89	30	420.5	650	19	7.3	52	0
46	0	0	0	0	0	0	0	0	0	0	0	0	0	1	0	1	0	1	0	0	1	0	0	1	0	1	0	0	36.2	0	0	96	80	#NULL!	0	6.71	3.77	2.37	242	316	830	0.69	5.8	173.3	570	300	7.3	55	0
51	0	0	0	0	0	0	0	0	0	0	0	0	1	1	0	1	0	1	0	0	0	0	0	1	0	0	0	0	35.3	0	0	99	87	#NULL!	0	5.46	2.69	2.1	198	#NULL!	#NULL!	0.98	39	504	300	212	7.35	45	5
64	0	0	0	0	0	0	0	0	0	0	0	0	1	0	0	1	0	0	0	0	0	0	0	0	0	0	0	0	37	0	0	89	66	#NULL!	0	8.29	6.66	93	126	44	41	#NULL!	#NULL!	808.6	1290	338	7.4	47	3
30	0	0	0	0	0	0	0	0	0	0	0	0	1	0	1	1	0	0	0	0	0	0	0	0	0	0	0	0	36.3	0	0	#NULL!	#NULL!	#NULL!	0	5.22	2.71	1.53	244	33	0	#NULL!	4	#NULL!	250	#NULL!	7.33	61	0
31	0	0	0	0	0	0	0	0	0	0	0	0	1	0	0	1	0	0	0	0	0	0	0	0	0	0	1	0	35.3	0	1	98	67	#NULL!	0	3.38	1.85	1.06	167	23	16	0.84	13.1	#NULL!	450	281	#NULL!	#NULL!	1
53	0	0	0	0	0	0	0	0	0	0	0	0	0	0	0	1	1	0	0	1	0	0	0	0	0	1	0	0	37	0	0	97	85	0	0	13.38	8.78	2.89	231	4	10	0.79	44.4	1408.3	280	316	#NULL!	#NULL!	#NULL!
42	0	0	0	0	0	0	0	0	0	0	0	0	1	0	0	1	0	0	0	0	0	0	0	1	0	1	1	0	#NULL!	0	0	98	85	#NULL!	0	7.41	4.7	2.08	311	18	24	0.71	7	70.2	770	184	7.34	41	0
65	0	0	0	0	0	0	0	0	0	0	0	0	1	0	0	1	0	0	0	0	0	1	0	0	0	0	0	0	36	0	0	95	#NULL!	#NULL!	0	4.27	2.97	0.88	224	29	44	0.74	103	525	490	425	7.3	53	6
54	0	0	0	0	0	0	0	0	0	0	1	0	1	0	0	0	0	0	0	0	1	0	0	0	0	0	0	0	36.3	0	0	#NULL!	#NULL!	#NULL!	0	#NULL!	#NULL!	#NULL!	#NULL!	#NULL!	#NULL!	#NULL!	#NULL!	#NULL!	#NULL!	#NULL!	#NULL!	#NULL!	4
54	1	1	0	0	0	0	0	0	0	1	0	0	1	0	1	1	0	0	0	0	0	0	0	1	0	0	1	0	35.5	#NULL!	#NULL!	96	94	#NULL!	0	10.64	6.86	2.59	361	18	21	0.77	40	183.2	850	267	7.38	50	0
89	0	1	0	0	1	0	0	0	0	0	0	0	0	0	0	0	0	0	0	0	0	0	0	0	0	0	0	0	36.5	0	0	#NULL!	#NULL!	#NULL!	0	12.1	10.36	0.71	154	32	26	0.84	1	#NULL!	#NULL!	#NULL!	#NULL!	#NULL!	0
72	0	0	0	0	0	0	0	0	0	0	0	0	1	0	1	0	0	0	0	0	0	1	1	0	0	0	0	0	36.5	0	0	91	82	0	0	8.45	6.04	1.5	332	23	23	0.76	12.5	199.5	1080	282	7.4	48	6
47	0	0	0	0	0	0	0	0	0	0	0	0	1	1	0	1	2	2	0	0	0	0	0	0	0	0	0	0	38.3	0	0	92	#NULL!	#NULL!	0	6.97	5.28	1.19	256	#NULL!	#NULL!	0.83	282	#NULL!	#NULL!	#NULL!	7.37	55	6
54	0	0	0	0	0	0	0	0	0	0	0	0	0	0	0	1	0	1	0	0	0	1	0	0	1	0	1	0	36.2	0	1	87	90	#NULL!	0	7.83	6.9	0.65	283	48	46	0.98	57	1357.6	1070	498	7.2	40	6
54	1	1	0	0	0	0	0	0	0	0	0	0	1	1	0	0	0	2	0	0	1	0	0	1	0	0	0	0	36.8	0	0	95	99	#NULL!	0	7.24	5.34	1.49	214	24	27	0.48	186.4	#NULL!	310	400	7.4	44	6
62	0	0	0	0	0	0	0	0	0	0	0	0	1	0	0	0	0	0	0	0	0	0	0	0	0	0	0	0	37.8	0	0	90	#NULL!	#NULL!	0	7.47	6.9	0.64	301	152	215	1.55	253	16704	1240	536	#NULL!	#NULL!	6
66	0	1	1	0	0	0	0	0	0	0	0	0	1	0	0	1	0	1	0	0	0	0	0	0	0	0	0	0	36.9	0	0	91	108	#NULL!	0	10.89	8.94	1.13	310	17	22	0.9	23.9	197.8	2490	279	7.4	53	3
20	0	0	0	0	0	0	0	0	0	0	0	0	1	0	1	1	0	0	0	0	0	1	0	0	0	1	1	0	36	0	0	98	84	#NULL!	0	#NULL!	#NULL!	#NULL!	#NULL!	#NULL!	#NULL!	#NULL!	#NULL!	#NULL!	#NULL!	#NULL!	#NULL!	#NULL!	0
69	1	0	0	0	0	0	0	0	0	0	0	0	1	0	0	0	0	0	0	0	0	0	0	0	0	0	0	0	38.3	0	0	98	100	#NULL!	0	13.69	9.5	3.12	193	300	500	0.95	59.4	4287	810	336	#NULL!	#NULL!	6
33	0	0	0	0	0	0	0	0	0	0	0	0	1	0	1	1	0	0	0	0	0	1	0	1	0	1	1	0	35.7	0	0	99	102	0	0	4.57	3.18	0.98	144	30	32	0.86	63.1	1194.8	1120	283	7.41	44	6
54	0	0	0	0	0	0	0	0	0	1	0	0	1	0	1	1	0	2	0	0	0	0	0	0	0	1	1	0	38	0	0	97	81	#NULL!	0	5.84	4.66	0.72	218	16	15	0.59	55	224.1	520	237	#NULL!	#NULL!	6
61	0	0	0	0	0	0	0	0	0	1	0	0	1	1	0	1	0	2	0	0	0	0	0	0	0	0	0	0	37.1	0	0	89	106	0	0	11.72	10.95	11.72	205	33	19	0.61	248	1080.7	940	#NULL!	#NULL!	#NULL!	3
75	1	1	0	0	0	0	0	0	0	0	0	0	1	0	0	1	0	0	0	0	0	0	0	0	0	0	0	0	38.4	0	0	98	85	#NULL!	0	4.07	2.84	0.81	190	#NULL!	#NULL!	0.6	68	#NULL!	#NULL!	#NULL!	#NULL!	#NULL!	6
41	0	1	0	1	0	0	0	0	0	0	0	0	0	1	0	1	1	1	1	0	0	0	0	0	0	0	0	0	37.3	#NULL!	#NULL!	99	90	#NULL!	0	7.04	4.7	1.52	316	24	14	0.58	9.9	#NULL!	500	235	7.2	62	0
61	0	0	1	0	0	0	0	0	0	0	0	0	1	1	0	0	0	1	0	0	0	0	0	0	0	0	0	0	36.5	#NULL!	#NULL!	92	84	0	0	6.17	5.01	0.78	154	56	41	0.81	259.6	1492.1	730	400	#NULL!	#NULL!	6
66	0	1	0	0	0	0	0	0	0	0	0	0	1	0	0	1	0	1	0	0	0	0	0	0	0	0	0	0	36.1	0	0	98	#NULL!	#NULL!	0	8.25	5.14	1.85	#NULL!	16	13	0.98	51	213.5	214	380	#NULL!	#NULL!	6
74	0	0	0	0	0	0	0	0	0	0	0	0	0	0	1	1	0	0	0	0	1	0	0	0	0	1	1	0	36.3	0	0	#NULL!	#NULL!	#NULL!	0	#NULL!	#NULL!	#NULL!	#NULL!	#NULL!	#NULL!	#NULL!	#NULL!	#NULL!	#NULL!	#NULL!	#NULL!	#NULL!	0
59	0	0	0	0	0	0	0	0	0	0	0	0	1	1	0	1	0	2	0	0	0	0	0	1	0	0	0	0	37.3	0	0	95	#NULL!	#NULL!	0	3.97	2.23	1.39	137	#NULL!	#NULL!	0.95	29.6	#NULL!	230	287	#NULL!	#NULL!	6
55	0	0	0	0	0	0	0	0	0	0	0	0	1	1	0	1	0	0	0	0	0	0	0	0	0	0	0	0	38.8	0	0	98	#NULL!	#NULL!	0	4.53	2.95	1.31	216	39	55	0.79	33	#NULL!	290	246	7.3	64	6
72	1	1	0	0	0	0	0	0	0	0	0	0	0	0	1	1	0	1	1	0	0	0	0	0	0	1	0	0	36.1	0	0	85	121	#NULL!	0	13.47	10.13	2.32	509	27	33	0.82	12.6	252.4	1480	225	7.38	41	6
60	0	0	0	0	0	0	0	0	0	0	0	0	1	0	1	1	0	1	0	0	0	0	0	0	0	0	0	0	#NULL!	0	0	#NULL!	#NULL!	#NULL!	0	4.16	2.88	0.94	186	54	36	0.76	118	#NULL!	480	#NULL!	#NULL!	#NULL!	0
75	0	1	1	0	1	0	0	0	0	0	0	0	1	0	0	0	0	1	0	0	0	0	0	0	0	0	0	0	38.3	0	0	89	110	#NULL!	0	10.15	9.26	0.39	213	90	26	1.02	#NULL!	#NULL!	#NULL!	330	#NULL!	#NULL!	3
68	0	0	1	1	0	0	0	0	0	0	0	0	1	1	0	1	0	2	0	0	0	1	0	1	0	0	0	0	36	0	0	97	80	#NULL!	0	4.58	3.14	1.14	168	46	34	1.03	79	#NULL!	380	300	#NULL!	#NULL!	6
30	0	0	0	0	0	0	0	0	0	0	0	0	1	0	0	1	2	0	0	0	0	0	0	0	0	0	0	0	37.8	0	0	95	132	#NULL!	0	8.94	7.06	0.78	404	71	29	0.66	150.7	5501	2080	585	7.4	48	1
64	0	0	0	0	0	0	0	0	0	0	0	0	1	0	0	1	0	1	0	0	0	0	0	0	0	0	0	0	37.5	0	0	95	95	#NULL!	0	3.28	2.02	0.94	142	30	23	0.95	50	1410.6	460	266	#NULL!	#NULL!	6
46	0	0	0	0	0	0	0	0	0	0	0	0	0	0	1	1	0	2	0	0	0	0	0	0	0	0	0	0	36.1	0	0	98	103	#NULL!	0	7.8	6.98	0.68	272	18	20	0.85	4	36.1	220	246	7.4	29	0
58	0	0	0	0	0	0	0	0	0	1	0	0	1	0	0	0	0	0	0	0	0	0	0	0	0	0	0	0	38.4	0	0	94	87	1	0	6.68	5.24	1.11	210	127	124	0.78	#NULL!	#NULL!	600	523	7.41	44	6
24	0	0	0	0	0	0	0	0	0	0	0	0	1	1	0	1	0	1	0	0	0	0	0	0	0	0	0	0	35.4	0	0	99	97	#NULL!	0	4.34	2.48	1.42	165	143	202	0.7	20.5	#NULL!	370	329	#NULL!	#NULL!	3
44	0	0	0	0	0	0	0	0	0	0	0	0	1	0	0	0	0	1	0	0	0	1	0	0	0	0	0	0	36.1	0	0	#NULL!	#NULL!	#NULL!	0	3.59	2.07	1.19	161	17	19	1.05	10	#NULL!	1250	#NULL!	#NULL!	#NULL!	6
70	0	1	1	0	0	0	0	0	0	1	0	0	1	0	0	1	0	0	0	0	0	0	0	0	0	0	0	0	36	0	0	99	63	#NULL!	0	4.51	2.7	1.72	142	24	17	0.58	4.2	#NULL!	1030	225	7.3	48	1
50	0	0	0	0	0	0	0	0	0	0	0	#NULL!	1	0	1	1	0	1	0	0	0	0	1	0	0	0	1	0	38.5	0	0	93	120	0	0	8.41	7.29	0.52	171	21	13	0.82	225.2	1695	1050	510	7.43	#NULL!	4
62	1	1	0	0	0	0	0	0	0	1	1	0	1	0	1	1	0	2	1	0	0	0	0	1	0	0	0	0	38.5	0	0	94	86	#NULL!	0	6.19	85.6	12.1	197	59	44	0.82	75	#NULL!	220	378	#NULL!	#NULL!	3
71	0	0	1	0	0	0	0	0	0	0	0	0	1	1	0	1	0	2	0	0	0	1	0	0	0	0	0	0	37.5	1	1	95	#NULL!	#NULL!	0	8.8	5.16	2.26	361	21	13	1.18	103	#NULL!	360	268	#NULL!	#NULL!	6
40	1	0	0	0	0	0	0	0	0	0	0	0	0	0	0	1	0	1	0	0	0	0	0	0	0	0	0	0	36.2	0	0	98	111	#NULL!	0	5.25	3.59	1.32	201	74	87	0.76	51	124	300	320	#NULL!	#NULL!	3
48	0	0	0	0	0	0	0	0	0	0	1	0	1	1	0	1	0	1	0	0	0	0	0	0	0	1	1	0	36.7	0	0	97	84	#NULL!	0	7.43	5.36	1.4	255	13	12	0.74	1.9	23.5	560	184	7.3	42	0
64	0	0	0	0	0	0	0	0	0	1	0	0	1	1	0	1	0	2	0	0	0	0	0	0	0	0	0	0	38.6	0	0	95	62	#NULL!	0	5.37	3.67	1.35	162	38	47	0.75	20	#NULL!	1640	320	#NULL!	#NULL!	6
64	1	1	1	1	0	0	0	0	0	0	0	0	1	0	0	0	0	2	0	0	0	0	0	0	0	0	0	0	38	0	0	97	140	#NULL!	0	13.44	10.61	1.58	242	118	387	1.24	38.7	992.3	1110	235	7.4	47	4
75	0	1	0	0	0	0	0	0	0	0	0	0	1	0	0	0	0	0	0	0	0	1	0	0	0	0	0	0	38.2	#NULL!	#NULL!	96	80	#NULL!	0	12.43	8.47	2.46	338	#NULL!	#NULL!	1.02	55.6	#NULL!	3420	249	#NULL!	#NULL!	3
93	1	1	0	1	1	0	0	0	0	1	0	0	1	0	1	0	0	2	0	0	0	0	0	0	0	0	0	0	36.5	0	0	94	90	#NULL!	0	7.63	4.1	2.96	128	39	38	1.24	38	358.3	#NULL!	#NULL!	#NULL!	#NULL!	0
62	0	0	0	0	0	0	0	0	0	0	0	0	1	0	1	1	0	2	0	0	1	0	0	1	0	1	0	0	36	0	0	93	84	0	0	10.41	9.19	0.78	339	54	51	1.08	333	428.4	2520	319	7.3	50	6
59	0	0	1	0	0	0	0	0	0	0	0	0	1	0	0	0	0	2	0	0	0	0	0	0	0	0	0	0	38	0	0	93	#NULL!	#NULL!	0	5.11	3.72	1.09	152	26	21	0.67	50	#NULL!	760	402	#NULL!	#NULL!	1
70	1	1	1	0	0	0	0	0	0	0	0	0	0	0	0	1	0	0	0	0	0	1	0	0	0	0	0	0	36.4	0	0	94	80	0	0	4.12	2.14	1.61	199	17	10	0.64	#NULL!	#NULL!	#NULL!	#NULL!	#NULL!	#NULL!	0
44	0	0	0	0	0	0	0	0	0	0	0	0	0	0	1	1	0	1	0	0	1	0	0	1	0	0	1	0	36.1	#NULL!	#NULL!	98	77	#NULL!	0	4.26	2.12	1.45	149	30	28	0.85	24	#NULL!	280	304	7.3	54	0
61	0	0	0	0	0	0	0	0	0	0	0	0	1	0	0	0	0	2	1	0	0	1	0	0	0	0	0	0	35.5	0	0	95	105	0	0	10.92	9.85	0.65	267	175	179	1.22	210	#NULL!	550	569	#NULL!	#NULL!	6
59	0	0	0	0	1	0	0	0	0	0	0	0	1	1	0	1	0	1	0	0	0	1	0	0	1	0	0	0	37	0	0	98	71	#NULL!	0	11.69	3.97	1.6	440	53	93	#NULL!	135	972.7	1470	450	#NULL!	#NULL!	3
81	0	1	0	0	0	0	0	0	0	0	0	0	0	0	0	0	0	1	0	0	0	0	0	0	0	0	0	0	37.7	0	0	95	#NULL!	0	0	24.14	73.5	19.6	268	75	37	7.58	15	2716	3230	674	#NULL!	#NULL!	6
60	0	0	0	0	0	0	0	0	0	0	0	0	1	1	1	1	0	1	0	0	1	0	0	0	0	0	0	0	36.4	0	0	96	#NULL!	0	0	6.51	4.07	1.67	253	35	47	0.74	42.9	722.4	960	369	7.35	51	6
45	0	0	0	0	0	0	0	0	0	0	0	0	1	0	0	1	0	1	0	0	0	0	0	0	0	0	0	0	35.8	0	0	97	98	#NULL!	0	4.04	2.42	1.31	112	29	22	#NULL!	22	#NULL!	360	1	#NULL!	#NULL!	0
53	1	1	0	0	0	0	0	0	1	0	0	0	1	1	0	1	0	0	0	0	0	1	0	0	0	0	0	0	36	0	0	95	110	#NULL!	0	5.02	3.86	0.75	261	81	78	0.88	9	892	920	354	7.42	#NULL!	3
65	0	0	0	0	0	0	0	0	0	0	0	0	1	0	0	1	0	1	0	0	0	0	0	0	0	0	0	0	37.6	0	0	80	75	#NULL!	0	13.15	10.92	1.13	404	27	24	0.66	243	1767.3	6980	353	7.4	42	6
62	0	1	0	0	0	0	0	0	0	0	0	0	1	1	0	1	0	0	0	0	0	0	0	0	1	1	1	0	36.9	0	0	95	#NULL!	#NULL!	0	5.65	2.75	2.11	191	24	38	0.71	81	#NULL!	310	188	#NULL!	#NULL!	3
62	1	1	1	0	0	0	1	0	0	0	0	0	1	0	0	1	1	0	0	1	0	0	0	0	0	0	0	0	36.9	0	0	92	95	#NULL!	0	9.93	7.59	1.07	249	20	21	1.84	56.7	#NULL!	680	347	#NULL!	#NULL!	0
80	0	1	0	0	0	0	0	0	0	0	0	0	1	0	0	1	0	1	0	0	0	0	0	0	0	0	0	0	38.4	0	0	85	80	0	0	4.18	3.2	0.55	231	47	29	1.01	335	#NULL!	1160	4	7.32	56	5
74	0	1	0	0	0	0	0	0	0	0	0	0	1	0	1	1	0	0	0	0	0	0	0	0	0	0	0	0	37	0	0	94	75	0	0	6	3.93	2	124	90	54	0.64	53	1073.7	550	429	#NULL!	#NULL!	6
59	0	0	0	0	0	0	0	0	0	0	0	0	1	0	0	1	0	0	0	0	0	0	0	0	0	0	0	0	37.5	0	0	95	125	#NULL!	0	6.75	4.76	1.54	173	68	53	1.02	102	2504.2	600	347	#NULL!	#NULL!	3
76	1	1	0	0	0	0	1	0	0	0	1	0	1	1	0	0	0	0	0	0	0	0	0	0	0	0	0	0	37.3	0	0	92	88	1	0	9.21	7.92	0.96	263	27	23	1.52	334	328	870	379	#NULL!	#NULL!	6
52	1	1	0	0	0	0	0	0	0	0	0	0	1	0	0	1	0	1	0	0	0	0	0	0	0	1	1	0	37.7	0	0	98	0	0	0	5.1	3.06	1.68	213	35	32	0.86	20.1	95.4	700	20	#NULL!	#NULL!	0
66	0	0	0	0	0	0	0	0	1	0	0	0	1	0	0	0	0	0	0	0	0	0	0	0	0	0	0	0	37.7	0	0	96	72	#NULL!	0	9.55	7.42	1.25	165	23	26	#NULL!	69.8	721.3	710	326	7.37	42	6
33	0	0	0	0	0	0	0	0	0	0	0	0	1	1	0	1	0	1	0	0	0	0	0	0	0	0	0	0	35.4	#NULL!	#NULL!	#NULL!	#NULL!	#NULL!	0	#NULL!	#NULL!	#NULL!	#NULL!	#NULL!	#NULL!	1.23	#NULL!	#NULL!	#NULL!	#NULL!	#NULL!	#NULL!	3
56	0	0	0	0	0	0	0	0	0	0	0	0	1	1	1	1	0	0	0	0	0	0	0	0	0	0	0	0	39	0	0	90	90	#NULL!	0	3.12	2.18	0.72	121	#NULL!	#NULL!	0.63	17	#NULL!	#NULL!	#NULL!	#NULL!	#NULL!	4
88	1	1	1	0	1	0	0	0	0	0	0	0	1	0	0	1	0	0	0	0	0	0	0	0	0	0	0	0	36.3	0	0	96	90	#NULL!	0	5.51	4.66	0.52	167	28	15	1	84	206.5	1610	271	7.45	41	0
63	1	1	0	0	0	0	0	0	0	0	0	0	1	0	0	1	0	0	0	0	0	1	0	1	0	0	1	0	38.3	0	0	92	86	#NULL!	0	5.91	4.7	0.8	119	45	41	#NULL!	68	1418.6	670	464	7.31	53	6
33	0	1	0	0	0	0	0	0	0	0	0	0	1	1	0	1	0	0	0	0	0	0	0	0	0	0	0	0	37.1	0	0	97	#NULL!	#NULL!	0	7.36	4.45	1.98	180	#NULL!	#NULL!	109	12	#NULL!	370	350	#NULL!	#NULL!	6
44	1	1	0	0	0	0	0	0	0	0	0	0	0	0	1	1	0	0	0	1	0	0	0	0	0	1	0	0	36.5	0	0	93	89	0	0	7.54	4.64	2.24	423	12	13	0.72	34.7	27.7	370	241	7.4	38	3
59	0	1	0	0	0	0	0	0	0	0	0	0	1	1	0	1	0	0	1	0	0	0	0	0	0	0	0	0	37.7	0	0	93	#NULL!	#NULL!	0	3.33	2.3	0.78	152	80	102	1.18	18	#NULL!	810	420	#NULL!	#NULL!	6
72	0	0	0	0	0	0	0	0	0	0	0	0	1	1	1	0	0	0	0	0	0	0	0	0	0	0	0	0	36.3	0	0	94	100	#NULL!	0	7.1	5.77	0.64	175	54	53	0.58	75.5	#NULL!	910	332	#NULL!	#NULL!	6
34	1	0	0	0	0	0	0	0	0	0	0	0	1	0	0	0	0	0	0	0	0	0	0	0	0	0	0	0	36.4	0	0	99	98	#NULL!	0	10.4	8.56	1.32	220	23	7	0.68	14.5	7.3	1220	385	7.3	21	0
46	0	0	0	0	0	0	0	0	0	0	1	0	1	0	0	0	0	1	0	0	0	0	0	0	0	0	0	1	36.9	0	0	87	110	#NULL!	0	8.67	5.98	2.06	148	#NULL!	#NULL!	0.87	109.3	#NULL!	#NULL!	#NULL!	#NULL!	#NULL!	6
62	0	1	0	0	0	0	0	0	0	0	0	0	0	0	0	1	1	1	0	0	0	0	1	1	0	1	1	0	36.3	1	0	97	90	0	0	4.92	3.69	0.93	277	24	18	#NULL!	34	236	1410	295	#NULL!	#NULL!	3
29	0	0	0	0	0	0	0	0	0	0	0	0	1	0	0	1	0	0	0	0	0	0	0	0	0	0	0	0	37.5	#NULL!	#NULL!	96	#NULL!	#NULL!	0	7.27	4.64	1.69	193	12	13	#NULL!	5	#NULL!	#NULL!	157	#NULL!	#NULL!	0
50	0	1	0	0	0	0	0	0	0	0	0	0	1	0	0	1	0	0	0	0	1	0	0	0	0	0	0	0	36.8	0	0	99	95	#NULL!	0	7.52	5.77	1.08	324	23	17	0.69	94.1	26.9	340	309	7.4	44	3
48	0	0	0	0	0	0	0	0	0	0	0	0	0	1	1	1	0	0	0	0	0	0	0	11	0	0	0	0	#NULL!	0	0	#NULL!	#NULL!	#NULL!	0	2.72	#NULL!	0.94	117	#NULL!	#NULL!	#NULL!	#NULL!	248.3	#NULL!	#NULL!	#NULL!	#NULL!	0
45	0	0	0	0	0	0	0	0	0	0	0	0	1	0	0	1	1	0	0	0	0	0	0	0	0	0	0	0	36.2	0	0	93	106	0	0	6.97	4.92	1.2	286	23	33	0.67	104	747.2	3040	191	7.39	47	0
61	0	1	0	0	0	0	0	0	0	0	0	0	1	0	0	1	0	0	0	0	0	0	0	0	0	0	1	0	35.6	0	0	96	101	0	0	9.62	7.6	0.96	290	26	22	0.8	141.6	837.5	620	443	7.38	48	6
84	0	0	0	0	1	0	0	0	0	1	0	0	0	0	0	1	0	1	0	0	0	0	0	0	0	0	0	0	34.8	0	1	70	160	#NULL!	0	19.3	17.24	1.2	276	128	61	3.75	633.4	130900	4740	#NULL!	#NULL!	#NULL!	3
70	0	1	1	0	0	0	0	0	0	0	0	0	1	0	0	1	0	0	0	0	0	0	0	0	1	0	0	0	38	0	0	100	#NULL!	#NULL!	0	6.66	5.43	0.68	149	39	33	1.01	196	#NULL!	13100	316	#NULL!	#NULL!	6
78	0	1	0	0	1	0	0	0	0	0	0	0	0	0	0	0	0	0	0	0	0	0	1	0	0	0	0	0	#NULL!	#NULL!	#NULL!	#NULL!	76	#NULL!	0	9.29	8.02	0.63	146	22	14	#NULL!	#NULL!	36.5	61200	258	#NULL!	#NULL!	6
59	0	1	0	0	0	0	1	1	0	0	0	1	1	0	0	1	0	0	0	0	0	0	0	0	0	0	0	0	37.5	0	0	95	83	0	0	3.84	2.81	0.52	89	29	18	3.52	112	1984.3	1350	274	#NULL!	#NULL!	3
90	0	1	0	0	1	0	0	0	0	0	0	0	1	0	0	1	1	0	0	0	0	0	0	0	0	0	0	0	38.3	0	1	95	67	#NULL!	0	6.56	4.09	1.88	176	26	18	0.8	45.5	297.6	590	223	7.41	44	2
51	0	0	0	0	0	0	0	0	0	0	0	0	1	0	0	1	0	0	0	0	0	0	0	1	0	1	1	0	37.7	0	0	98	84	#NULL!	0	4.55	2.6	1.34	150	21	18	0.89	47	#NULL!	1570	212	7.38	52	4
74	1	1	0	0	0	0	0	0	0	0	0	0	0	0	1	1	0	1	0	0	1	0	0	0	0	0	0	0	36.3	0	1	97	50	#NULL!	0	8.46	6.15	1.4	331	27	16	0.98	299.8	599.2	2180	392	7.29	39	6
45	0	0	0	0	0	0	0	0	0	0	0	0	1	0	0	0	1	1	0	0	0	0	0	0	0	0	1	0	36.1	0	0	98	99	#NULL!	0	#NULL!	#NULL!	#NULL!	#NULL!	#NULL!	#NULL!	#NULL!	#NULL!	#NULL!	#NULL!	#NULL!	#NULL!	#NULL!	0
50	0	0	0	0	0	0	0	0	0	0	0	0	1	0	0	1	0	2	0	0	1	1	0	0	1	0	0	0	37.2	0	0	94	80	0	0	7.23	5.08	1.46	159	68	78	0.5	72	#NULL!	660	426	#NULL!	#NULL!	6
40	0	0	0	0	0	0	0	0	0	0	0	0	1	0	0	1	0	0	0	0	0	0	0	1	0	0	0	0	38.4	0	0	98	110	0	0	9.64	9.04	0.47	266	61	53	1.04	292	1966.3	570	442	7.39	39	6
27	0	0	0	0	0	0	0	0	0	0	0	0	1	0	0	0	0	1	0	0	0	0	0	0	0	0	0	0	36.6	0	0	99	100	15	0	6.19	58.3	33.3	172	25	28	0.48	38.5	127.4	980	191	7.3	48	0
64	0	0	0	0	0	0	0	0	0	0	0	0	1	0	0	1	0	1	0	0	0	0	0	0	0	0	0	0	38.2	0	0	94	93	#NULL!	0	13.89	12.36	5.6	317	56	41	1.41	507	#NULL!	#NULL!	345	7.3	41	6
89	0	0	1	0	0	0	0	0	0	1	0	0	0	0	1	1	0	1	0	0	0	0	0	0	0	0	1	0	35.4	0	0	92	74	#NULL!	0	4.49	3.91	0.48	166	42	24	0.87	149.2	353.5	710	372	7.34	47	1
53	0	0	0	0	0	0	0	0	0	0	0	0	1	0	0	0	0	2	0	0	0	0	0	0	0	0	0	0	37.1	0	0	94	#NULL!	0	0	5.25	3.67	1.34	139	47	32	1.56	64	#NULL!	390	448	7.42	38	3
43	1	1	0	0	0	0	0	0	0	0	0	0	0	0	0	1	0	0	0	0	0	0	0	1	1	0	0	0	38.5	0	0	94	72	#NULL!	0	5.19	4.1	0.83	192	49	62	1.15	83	#NULL!	570	291	#NULL!	#NULL!	6
75	1	1	0	0	0	0	0	0	0	0	0	0	0	0	0	0	0	0	0	0	0	1	0	0	0	0	0	0	36.9	0	0	98	74	#NULL!	0	9.8	0.85	1.3	432	27	21	1.71	117	#NULL!	770	314	7.4	43	1
62	0	1	0	0	0	0	0	0	0	0	0	0	1	0	1	1	0	0	0	0	0	0	0	0	0	1	1	0	36.7	0	0	93	68	#NULL!	0	5.47	4.6	0.68	250	119	125	0.62	149	#NULL!	540	471	#NULL!	#NULL!	3
58	0	0	0	0	0	0	0	0	0	0	0	0	1	0	0	1	1	1	0	0	0	0	0	0	0	0	0	0	37.6	#NULL!	#NULL!	96	85	#NULL!	0	7.12	5.55	1.14	174	#NULL!	#NULL!	1.01	200.9	#NULL!	#NULL!	303	#NULL!	#NULL!	6
42	0	0	0	0	0	0	0	0	0	0	0	0	1	0	1	1	0	0	0	0	1	0	0	1	0	1	0	0	36.7	0	0	97	87	#NULL!	0	4.86	3.35	1.13	197	#NULL!	#NULL!	0.54	25	#NULL!	230	301	#NULL!	#NULL!	0
31	0	0	0	0	0	0	0	0	0	0	0	0	1	0	1	0	0	0	0	1	0	1	0	1	0	0	0	0	37.7	#NULL!	#NULL!	99	102	#NULL!	0	7.42	6.07	0.83	171	16	15	0.74	24.6	#NULL!	520	240	#NULL!	#NULL!	0
57	0	0	0	0	0	0	0	0	0	0	0	0	1	1	0	1	0	1	0	0	0	0	1	0	0	0	0	0	35.3	0	0	99	68	0	0	9.98	7.53	1.58	244	45	42	0.77	125.1	#NULL!	3050	430	7.39	38	6
62	0	1	0	0	0	0	0	0	0	0	0	0	1	1	0	0	0	0	0	0	1	0	0	0	0	1	1	0	35.8	0	0	100	73	#NULL!	0	4.89	2.76	1.66	238	41	50	0.64	45	1079	420	222	#NULL!	#NULL!	6
80	0	0	1	0	0	0	0	0	0	0	0	0	1	0	0	1	0	0	0	0	0	0	0	0	0	0	0	0	35.7	0	0	95	76	0	0	6.24	5.33	0.56	170	40	32	1.25	119.3	423	1200	322	#NULL!	#NULL!	0
47	0	1	0	0	0	0	0	0	0	0	1	0	1	0	0	1	0	2	0	0	0	0	0	0	0	0	0	0	38.5	#NULL!	#NULL!	97	#NULL!	#NULL!	0	4.2	1.96	1.83	225	26	27	0.78	10	#NULL!	260	226	#NULL!	#NULL!	0
59	0	1	0	0	0	0	0	0	0	0	0	0	1	1	1	1	0	0	0	0	0	0	0	1	0	0	0	0	36.2	0	0	98	80	0	0	4.82	2.45	1.87	192	24	16	0.51	7.6	179.4	400	201	7.34	53	1
76	0	1	0	0	0	0	0	0	0	0	1	0	1	0	0	1	0	2	0	0	0	0	0	0	0	0	0	0	37.4	0	0	94	77	#NULL!	0	6.77	5.82	0.47	168	25	18	0.51	#NULL!	#NULL!	800	349	#NULL!	#NULL!	6
60	1	1	1	0	0	0	0	0	0	0	0	0	0	0	0	1	0	0	0	0	0	1	0	1	0	0	0	0	36.5	0	0	96	#NULL!	#NULL!	0	9.03	7.27	1.36	182	23	23	#NULL!	87	382.2	460	446	7.39	50	5
67	0	0	0	0	0	0	0	0	0	0	0	0	1	0	0	0	0	0	0	1	0	0	0	0	0	0	0	0	36.2	0	0	96	#NULL!	#NULL!	0	8.5	5.74	1.33	211	22	11	0.77	137.2	163.7	650	255	#NULL!	#NULL!	6
76	0	0	0	0	0	0	0	0	0	0	1	0	0	0	0	0	0	0	0	0	0	0	0	0	0	0	0	0	34.3	0	0	#NULL!	70	#NULL!	0	11.77	7.8	2.84	286	28	15	0.88	#NULL!	#NULL!	#NULL!	#NULL!	7.39	44	0
68	0	0	0	0	0	0	0	0	0	0	0	0	0	1	0	1	0	0	0	0	0	1	0	0	0	0	0	0	38	0	0	96	101	#NULL!	0	5.79	4.18	1.24	132	64	75	#NULL!	118	959.4	670	489	#NULL!	#NULL!	6
77	0	1	0	0	0	0	1	0	0	0	0	0	1	1	1	0	0	1	0	0	0	0	0	0	0	0	0	0	37.6	0	0	87	128	0	0	8.88	7.95	0.51	132	450	35	1.54	350.6	1019.9	700	427	#NULL!	#NULL!	6
74	0	1	0	0	0	0	0	0	0	0	0	0	0	0	0	1	1	0	0	0	0	1	0	0	0	0	0	0	36.3	0	0	98	78	#NULL!	0	8.04	5.72	1.48	236	18	25	#NULL!	9	241.7	1280	#NULL!	7.38	48	5
53	0	0	0	0	0	0	0	0	0	0	0	0	1	1	0	0	0	0	0	0	0	0	0	1	0	1	1	0	27.3	0	0	97	#NULL!	#NULL!	0	5.88	3.4	1.83	184	17	12	0.96	20	#NULL!	260	193	#NULL!	#NULL!	3
73	0	0	0	0	0	0	0	0	0	0	0	0	0	1	1	1	0	1	0	0	0	1	1	1	0	1	1	0	38.9	0	0	92	102	#NULL!	0	8.54	6.39	1.83	133	26	18	0.92	94.1	245.7	1920	282	#NULL!	#NULL!	6
62	0	0	0	0	0	0	0	0	0	0	0	0	1	1	0	1	0	1	0	0	0	1	1	1	0	1	1	0	36.3	0	0	94	105	0	0	5.96	4.81	0.56	344	92	96	0.91	145	1090	620	464	7.39	50	6
75	0	1	0	0	0	0	0	0	0	0	1	0	1	0	0	0	0	0	0	0	0	0	0	0	0	0	0	0	39	0	0	91	82	0	0	9.98	9	0.8	200	#NULL!	#NULL!	1.08	263.4	4482.3	3370	384	#NULL!	#NULL!	4
62	0	0	0	0	0	0	0	0	0	0	0	0	0	0	0	1	0	1	0	0	0	0	0	0	0	0	0	0	34.7	0	0	93	86	0	0	6.04	4.97	0.76	186	11	119	0.89	70.3	1272	1400	343	7.38	50	6
41	0	0	0	0	0	0	0	0	0	0	0	0	1	1	0	1	0	0	1	0	0	1	1	1	0	0	0	0	36.5	0	0	97	101	0	0	4.3	1.91	1.97	208	33	#NULL!	0.57	#NULL!	#NULL!	320	214	#NULL!	#NULL!	1
74	0	1	0	0	0	0	0	0	0	0	1	0	1	1	0	0	0	0	0	0	0	1	0	0	0	0	0	0	37.7	0	0	97	110	#NULL!	0	3.81	2.24	1.17	167	17	13	#NULL!	32	361.1	410	234	7.4	49	6
68	0	1	0	0	0	0	0	0	0	0	0	0	1	0	0	0	0	0	0	1	0	0	0	0	0	0	0	0	35.4	0	0	94	101	#NULL!	0	9.9	8.51	1	165	38	40	0.9	69.1	172.9	2500	327	7.39	50	2
66	0	1	0	0	0	0	0	0	1	1	0	1	0	1	0	0	0	0	0	0	0	1	0	0	0	0	0	0	36.4	0	0	95	100	#NULL!	0	2.73	1.82	0.58	129	35	39	0.8	20.5	545.6	260	253	#NULL!	#NULL!	5
53	0	0	0	0	0	0	0	0	0	0	0	0	0	0	0	0	0	1	0	0	0	0	0	0	0	0	1	0	36.4	0	0	#NULL!	#NULL!	#NULL!	0	2.65	3.61	3.02	234	#NULL!	#NULL!	0.84	10	604	430	#NULL!	#NULL!	#NULL!	5
50	0	0	0	0	0	0	0	0	0	0	0	0	1	1	0	1	0	0	0	0	0	0	0	1	0	1	1	0	35.2	0	1	96	#NULL!	0	0	3.47	2.1	0.97	141	186	81	0.57	0	181.7	770	376	#NULL!	#NULL!	0
60	0	0	0	0	0	0	0	0	0	0	0	0	1	0	0	1	0	2	0	0	0	0	0	0	0	0	0	0	36.1	0	0	98	108	0	0	8.55	6.89	0.98	483	#NULL!	#NULL!	0.65	167	1883.4	740	#NULL!	7.41	45	6
57	0	0	0	0	0	0	0	0	0	1	0	0	1	0	1	1	1	0	0	0	0	1	0	0	0	0	0	0	37.9	1	1	94	90	#NULL!	0	5.15	3.75	1.15	161	29	27	0.73	56	#NULL!	1200	242	#NULL!	#NULL!	6
60	0	0	0	0	0	0	0	0	0	0	0	0	0	0	0	0	0	0	0	0	0	0	0	1	0	1	1	0	38	0	0	94	92	#NULL!	0	4.85	3.94	0.58	190	#NULL!	#NULL!	#NULL!	291	#NULL!	1070	401	#NULL!	#NULL!	6
85	0	1	1	0	0	0	0	0	0	0	0	0	1	0	0	1	0	1	0	1	0	0	0	1	0	0	0	0	37	0	0	97	80	0	0	7.96	6.86	0.67	195	41	28	1.23	159	731.5	760	421	7.14	39	6
76	0	1	0	0	0	0	0	0	0	0	0	0	1	0	0	0	0	0	0	0	0	0	0	0	1	0	0	2	37.9	0	0	97	97	#NULL!	0	15.7	13.94	0.9	160	143	195	1.66	36.3	1124.2	8200	378	7.36	53	3
79	0	0	0	0	1	0	0	0	0	0	0	0	0	0	0	0	0	0	0	0	0	0	0	0	0	0	0	1	36	0	0	93	101	#NULL!	0	10.02	8.7	0.48	247	19	22	0.54	57	307.9	7360	296	7.35	56	0
32	0	0	0	0	0	0	0	0	0	0	0	0	0	0	0	1	0	0	0	0	0	0	0	0	0	1	0	0	36.8	1	0	97	72	#NULL!	0	5.9	3.8	1.53	248	25	36	#NULL!	8	143.3	1050	263	7.34	57	2
40	0	0	0	0	0	0	0	0	0	0	0	0	1	0	0	1	1	0	0	0	0	1	0	0	0	0	0	0	37.6	0	0	94	90	0	0	6.45	5.28	0.76	114	22	24	1.07	53	#NULL!	380	188	7.39	44	6
33	0	0	0	0	0	0	0	0	0	0	0	0	1	0	0	1	0	1	0	0	0	0	0	0	0	0	0	0	37	0	0	98	82	#NULL!	0	7.83	563	1.49	233	25	19	1.02	56.9	#NULL!	490	256	#NULL!	#NULL!	1
84	0	1	1	0	1	0	1	0	0	0	0	0	1	0	1	1	0	2	0	0	0	0	0	0	0	0	0	1	36.4	0	1	75	52	#NULL!	0	8.97	7.05	1.01	171	16	4	8.38	132	#NULL!	930	322	#NULL!	#NULL!	0
53	1	0	0	0	0	0	0	0	1	0	0	0	1	0	0	1	1	0	0	0	0	0	0	0	0	0	0	0	37	0	0	97	83	#NULL!	0	7.03	5.47	1.03	144	31	21	0.82	34	#NULL!	530	240	7.35	52	6
57	0	1	0	0	0	0	0	0	0	0	0	0	1	0	1	1	0	0	0	0	0	0	0	1	0	0	0	0	35.6	0	0	96	82	0	0	7.38	4.98	1.52	268	34	54	59	16.8	1563.4	1140	220	7.3	62	6
90	0	1	1	0	0	0	1	0	0	0	0	0	0	1	1	0	0	1	0	0	0	1	0	1	0	0	0	0	36	0	0	73	102	0	0	7.64	7.12	0.22	226	18	7	5.37	106.9	747.8	2010	570	#NULL!	#NULL!	6
34	0	0	0	0	0	0	0	0	0	0	0	0	0	0	0	1	0	0	0	0	0	0	0	1	0	0	0	0	#NULL!	#NULL!	#NULL!	#NULL!	#NULL!	#NULL!	0	4.03	4.66	1.04	165	#NULL!	#NULL!	0.31	#NULL!	38.3	#NULL!	#NULL!	#NULL!	#NULL!	0
74	1	1	0	0	0	0	0	0	0	0	0	0	1	0	0	1	1	0	0	0	0	1	0	0	0	0	1	0	36.7	0	0	#NULL!	#NULL!	#NULL!	0	#NULL!	#NULL!	#NULL!	#NULL!	#NULL!	#NULL!	#NULL!	#NULL!	#NULL!	#NULL!	#NULL!	#NULL!	#NULL!	0
67	0	1	0	0	0	0	0	0	0	0	0	0	1	0	0	1	0	1	0	0	0	0	1	0	0	0	0	0	36.7	0	0	97	80	#NULL!	0	4.45	3.44	0.78	195	#NULL!	#NULL!	0.53	93.5	285.1	940	257	7.37	50	6
85	1	1	1	0	0	0	0	0	0	0	0	0	1	0	1	0	0	1	0	0	0	0	0	0	0	0	0	0	36	0	0	97	#NULL!	#NULL!	0	6.53	2.38	3.52	140	48	18	1.13	29	#NULL!	2300	784	7.36	51	6
68	0	1	0	0	0	0	0	0	0	0	0	0	0	0	0	0	0	0	0	0	0	0	0	0	0	0	0	0	36.7	0	0	92	120	1	0	15.64	14.65	0.34	255	40	29	1.25	281	1895.5	100000	651	#NULL!	#NULL!	3
43	0	0	0	0	0	0	0	0	0	0	0	0	1	0	1	1	0	0	0	0	0	0	0	0	0	0	0	0	36.4	#NULL!	#NULL!	98	74	#NULL!	0	3.83	1.62	1.76	136	26	20	0.89	5.5	368	210	216	7.33	60	4
25	0	0	0	0	0	0	0	0	0	0	1	0	1	1	0	1	0	0	0	0	0	0	0	0	0	0	0	0	#NULL!	#NULL!	#NULL!	#NULL!	#NULL!	#NULL!	0	5.02	3.21	1.16	295	17	22	#NULL!	0.4	#NULL!	#NULL!	156	#NULL!	#NULL!	0
52	0	0	0	0	0	0	0	0	1	0	0	0	1	0	0	1	0	0	0	0	0	0	0	0	0	0	0	0	36.8	0	0	99	100	#NULL!	0	5.47	3.91	1.05	162	51	56	0.88	11.3	#NULL!	290	345	#NULL!	#NULL!	3
64	0	1	0	1	1	0	0	0	0	0	0	0	1	0	0	0	0	1	0	0	0	0	0	0	0	0	0	1	36.7	0	0	69	#NULL!	#NULL!	1	11.35	9.51	1	484	72	34	0.9	270.7	764.7	5320	981	#NULL!	38	6
70	0	1	0	0	1	0	0	0	0	0	0	0	1	0	1	0	0	1	0	0	0	0	0	0	0	0	0	1	38.6	0	0	97	92	0	0	6.16	4.94	0.88	204	23	16	1	70.3	154.9	520	297	#NULL!	#NULL!	0
60	0	0	0	0	0	0	0	0	0	0	0	0	0	0	1	1	0	0	0	0	0	0	0	0	0	0	0	0	36	0	0	96	87	#NULL!	0	8.4	5.84	23.6	242	19	25	0.95	35.1	415.7	310	229	7.3	54	3
64	0	1	0	0	0	0	0	0	0	0	0	0	1	0	0	1	0	0	0	0	0	0	0	1	0	0	0	0	36.6	0	0	98	90	#NULL!	0	4.25	2.52	1.12	143	30	24	2.18	19	#NULL!	550	275	#NULL!	#NULL!	4
69	0	1	0	0	0	0	0	0	1	0	0	0	1	1	0	1	0	2	0	0	0	0	0	1	0	0	0	0	37.2	0	0	88	98	#NULL!	0	8.72	8.21	0.31	163	84	46	0.76	239	#NULL!	2040	478	#NULL!	#NULL!	3
83	0	0	0	0	1	0	0	0	0	0	1	0	1	0	1	0	0	2	0	0	0	0	0	0	0	0	0	0	#NULL!	0	0	91	#NULL!	#NULL!	0	9.74	6.81	2.2	187	49	23	0.9	145	#NULL!	880	483	7.42	54	6
76	1	1	0	0	0	0	1	1	0	0	0	0	1	0	0	0	0	0	0	0	0	0	0	0	0	0	0	0	35.9	0	0	96	105	#NULL!	0	3.28	2.26	0.75	180	26	24	5.71	79.5	1402.5	6910	310	7.5	43	4
46	0	0	0	0	0	0	0	0	0	0	0	0	1	0	0	1	1	0	0	0	1	0	0	0	0	0	0	0	37.3	0	0	80	100	#NULL!	0	22.71	21.34	0.7	268	40	49	0.9	309	2466.6	1530	492	7.35	52	6
65	0	1	0	0	0	0	0	0	0	0	0	0	1	1	1	0	0	0	0	0	0	0	0	0	0	0	0	0	36.2	0	0	96	86	#NULL!	0	4.3	6.1	1.17	180	27	18	0.93	12.5	#NULL!	#NULL!	316	#NULL!	#NULL!	0
65	1	1	1	0	0	0	0	0	0	0	0	0	1	1	1	1	1	0	0	0	1	0	0	0	0	0	0	0	36	0	0	97	79	#NULL!	0	6.39	4.18	1.61	219	20	29	82	51.3	268.6	310	205	7.3	51	0
59	1	0	0	0	0	0	0	0	0	0	0	0	1	0	0	0	0	0	0	0	0	1	1	1	0	0	0	0	38.8	0	0	95	76	#NULL!	0	10.1	8.88	0.66	283	27	35	1.16	321	#NULL!	500	374	7.3	39	1
51	0	0	0	0	0	0	0	0	0	0	0	0	1	0	0	0	0	1	0	0	0	0	0	0	0	1	1	0	35.8	0	0	96	#NULL!	#NULL!	0	9	5.68	2.18	242	17	12	0.81	38	321.5	420	246	#NULL!	#NULL!	4
89	1	1	0	0	1	0	0	0	0	0	0	0	1	0	1	0	0	0	0	0	0	0	0	0	0	0	0	0	36.9	0	0	100	92	#NULL!	0	6.48	5.25	0.93	168	30	26	#NULL!	165	244.9	610	249	#NULL!	#NULL!	6
58	1	1	0	0	0	0	0	0	0	0	0	0	1	0	0	1	0	0	0	0	0	0	0	0	0	0	0	0	38.3	0	0	97	87	#NULL!	0	4.67	3.75	0.46	105	31	36	1.65	149.6	356.2	690	217	#NULL!	#NULL!	6
64	0	1	0	0	0	0	0	0	0	0	0	0	1	0	0	1	0	1	0	0	0	0	0	0	0	0	0	0	38.5	0	0	93	#NULL!	#NULL!	0	8.28	6.8	1.12	182	100	99	#NULL!	335	3981	970	432	7.39	44	3
90	0	1	0	0	0	0	1	0	0	0	0	0	0	0	0	1	0	1	0	0	0	0	0	0	0	0	0	0	36.4	0	0	97	#NULL!	#NULL!	0	4.44	3.68	0.46	116	#NULL!	#NULL!	#NULL!	160	2379	1020	297	7.4	37	6
77	0	1	1	0	0	0	0	0	0	0	0	0	1	0	0	0	0	0	0	0	0	0	0	0	0	0	0	0	36	0	0	80	106	1	0	7.52	5.46	1.09	141	16	9	0.86	167.3	193.6	490	210	#NULL!	#NULL!	0
93	0	1	1	0	0	0	0	0	0	0	0	0	0	0	0	0	0	1	0	0	0	0	0	0	0	0	0	0	35.2	0	1	60	77	1	0	5.39	4.67	0.56	267	36	21	1.57	245.1	824.5	980	509	#NULL!	#NULL!	3
75	0	1	0	0	0	0	0	0	0	0	0	0	1	0	0	0	0	0	0	0	0	0	0	0	0	0	0	0	36.2	0	0	96	78	#NULL!	0	3.99	3.21	0.38	282	#NULL!	#NULL!	1.14	36.2	235.8	660	196	7.36	#NULL!	6
55	0	1	0	0	0	0	0	0	0	0	0	0	1	0	0	1	1	0	0	0	0	0	0	0	0	0	0	0	#NULL!	0	0	97	#NULL!	#NULL!	0	4.86	3.37	1.03	112	#NULL!	#NULL!	0.74	5	#NULL!	280	#NULL!	#NULL!	#NULL!	0
56	0	0	0	0	0	0	0	0	0	0	0	0	1	0	0	1	0	0	0	0	0	0	0	0	0	0	0	0	38	0	0	93	102	#NULL!	0	8.04	6.44	1.23	188	68	104	0.63	128	509.6	570	417	7.45	#NULL!	6
57	0	0	0	0	0	0	0	0	0	0	0	0	1	1	0	1	0	1	0	0	0	1	0	1	0	0	0	0	36	0	1	92	120	0	0	5.6	4.45	1.01	179	49	33	0.74	226	1869	2620	660	7.39	45	6
92	0	1	0	0	0	0	0	0	0	0	0	0	0	0	0	0	0	0	0	0	0	1	0	0	0	0	0	0	3660	1	1	98	75	#NULL!	0	5.62	3.74	1.18	329	19	18	56	40	47380	2830	143	740	38	0
92	0	1	1	1	0	0	0	0	0	0	0	0	1	0	0	0	0	0	0	0	0	0	0	0	0	0	0	1	38.3	#NULL!	#NULL!	94	63	#NULL!	0	#NULL!	#NULL!	#NULL!	#NULL!	29	15	0.86	84.6	236.6	10530	313	7.4	42	0
52	0	1	0	0	0	0	0	0	0	0	0	0	1	1	0	1	3	0	0	0	0	0	0	0	0	0	0	0	36.5	0	0	96	115	#NULL!	0	6.19	5.34	0.52	202	25	28	0.88	126.3	#NULL!	870	302	7.4	48	6
61	0	0	0	0	0	0	0	0	0	0	0	0	0	0	0	1	0	0	0	0	0	0	0	1	0	0	0	0	35.9	#NULL!	#NULL!	96	75	0	0	8.87	5.99	1.62	260	15	19	0.7	4.2	262.5	420	160	7.3	61	1
60	0	0	1	0	0	0	0	0	0	0	1	0	1	1	1	1	0	2	0	0	1	1	0	1	1	0	0	0	39	0	0	74	126	1	0	14.52	13.37	0.7	375	28	47	0.73	192	1461.9	46460	591	7.35	52	1
53	0	1	1	0	0	0	0	0	0	0	0	0	1	0	0	1	0	0	0	0	0	0	0	1	0	1	1	0	36.4	0	0	91	107	#NULL!	0	9.14	8.14	0.71	204	166	190	0.98	224.1	2596	760	498	7.4	50	3
89	1	1	0	0	1	0	0	0	0	0	0	0	1	0	0	0	0	2	0	0	0	0	0	0	0	0	0	0	37.8	0	0	80	100	0	0	8.39	7.28	0.56	368	26	30	0.76	255.3	623.8	4160	373	#NULL!	#NULL!	6
73	0	0	0	1	0	0	0	0	0	0	1	0	1	0	0	1	0	1	0	0	0	0	0	0	0	0	0	0	38.8	#NULL!	#NULL!	89	80	0	0	4.7	3.26	0.7	110	112	62	1.06	42	#NULL!	710	451	#NULL!	#NULL!	1
55	0	0	0	0	0	0	0	0	0	0	0	0	1	0	0	1	0	0	0	0	0	0	0	0	0	0	0	0	37.2	0	0	98	95	0	0	3.84	2.4	1.12	180	62	27	1.03	81	#NULL!	340	278	#NULL!	#NULL!	0
65	1	1	0	0	0	0	0	0	0	0	0	0	1	0	0	0	0	0	0	0	0	1	0	0	0	0	0	0	36.5	0	0	95	0	#NULL!	0	3.27	1.21	1.71	133	30	28	1.36	22	#NULL!	460	227	#NULL!	#NULL!	4
73	0	0	0	0	1	0	0	0	0	0	0	0	1	0	0	1	0	1	0	0	0	0	0	0	0	0	0	0	37.8	#NULL!	#NULL!	87	#NULL!	#NULL!	0	2.74	1.85	0.79	96	47	31	0.97	114	#NULL!	730	359	#NULL!	#NULL!	6
67	0	1	0	0	0	0	0	0	0	0	0	0	1	0	1	1	0	1	0	0	0	0	0	1	0	1	1	0	37	#NULL!	#NULL!	94	80	#NULL!	0	4.33	3	1.16	145	45	29	1.26	2069	2	440	322	#NULL!	#NULL!	3
81	0	1	1	0	0	0	0	0	0	1	0	0	1	1	1	1	0	2	0	0	0	0	0	0	0	0	0	0	37.2	#NULL!	#NULL!	80	95	0	0	7.48	5.9	1.32	202	37	16	1.97	205	463.8	1430	450	7.3	50	3
37	0	0	0	0	0	0	0	0	0	0	0	0	1	1	0	0	0	0	0	0	0	1	0	0	0	0	0	0	35.3	#NULL!	#NULL!	99	#NULL!	#NULL!	0	4.15	2.69	1.15	143	31	44	1.03	21	533.7	1840	218	7.35	58	1
56	0	0	0	0	0	0	0	0	0	1	0	0	1	0	0	1	0	0	0	0	0	0	0	1	0	0	0	0	#NULL!	0	0	#NULL!	#NULL!	#NULL!	0	#NULL!	#NULL!	#NULL!	#NULL!	#NULL!	#NULL!	#NULL!	#NULL!	#NULL!	#NULL!	#NULL!	#NULL!	#NULL!	0
32	0	0	0	0	0	0	0	0	0	0	0	0	1	0	0	1	0	0	0	0	0	0	0	0	0	0	0	0	37.1	#NULL!	#NULL!	98	97	#NULL!	0	6.52	4.26	1.44	215	23	21	0.49	9	#NULL!	2310	174	#NULL!	#NULL!	0
57	0	0	0	0	0	0	0	0	0	0	0	0	1	0	0	1	0	2	0	0	0	0	0	0	0	0	0	0	36.1	0	0	97	90	0	0	3.64	2.3	0.97	193	22	17	0.59	39	#NULL!	380	297	#NULL!	#NULL!	6
59	1	0	0	0	0	0	0	0	0	0	0	0	0	0	0	1	0	1	0	0	0	0	0	1	0	1	0	0	38	0	0	100	80	0	0	5.37	3.14	1.59	171	21	18	1.11	18	521	300	#NULL!	7.53	24	6
23	0	0	0	0	0	0	0	0	0	0	0	0	0	0	0	0	0	0	0	1	0	0	0	0	0	0	0	0	#NULL!	#NULL!	#NULL!	#NULL!	#NULL!	#NULL!	0	#NULL!	#NULL!	#NULL!	#NULL!	#NULL!	#NULL!	#NULL!	#NULL!	#NULL!	#NULL!	#NULL!	#NULL!	#NULL!	0
33	0	0	0	0	0	0	0	0	0	0	0	0	0	1	0	1	0	0	0	0	0	0	0	0	0	0	0	0	36.7	0	70	96	#NULL!	#NULL!	0	5.83	3.91	1.32	203	78	117	126	5	#NULL!	1660	252	#NULL!	#NULL!	0
55	0	0	0	0	0	0	0	0	0	0	0	0	1	0	0	1	0	1	0	0	0	0	0	0	0	0	0	0	#NULL!	0	0	#NULL!	#NULL!	#NULL!	0	#NULL!	#NULL!	#NULL!	#NULL!	#NULL!	#NULL!	#NULL!	#NULL!	#NULL!	#NULL!	#NULL!	#NULL!	#NULL!	0
42	0	0	0	0	0	0	0	0	0	0	0	0	1	1	0	1	0	0	0	0	0	1	0	0	0	0	0	0	37.3	#NULL!	#NULL!	98	107	#NULL!	0	5.03	3.17	1.45	176	54	46	1.03	28.7	1688.1	970	403	7.4	46	0
93	0	1	0	0	0	0	0	0	0	0	0	0	1	1	1	0	0	2	0	0	0	0	0	0	0	0	0	0	37.1	#NULL!	#NULL!	91	130	#NULL!	0	19.31	16.46	2.14	350	35	29	2.9	205.3	1431.7	4200	433	#NULL!	#NULL!	3
27	0	0	0	0	0	0	0	0	0	0	0	0	1	0	0	0	0	0	0	0	0	1	1	0	0	0	0	0	36	0	0	#NULL!	75	#NULL!	0	2.98	1.14	1.61	133	24	12	0.67	23.1	170.3	660	226	7.3	45	0
34	0	0	0	0	0	0	0	0	0	0	0	0	1	0	1	1	0	0	0	0	0	0	0	1	0	0	1	0	37.8	0	0	91	85	#NULL!	0	5.38	3.64	1.29	197	50	61	0.83	15	#NULL!	540	336	#NULL!	#NULL!	3
28	0	0	0	0	0	0	0	0	0	0	0	0	0	0	0	1	0	0	0	1	1	0	0	0	0	0	0	0	36.4	0	0	#NULL!	#NULL!	#NULL!	0	#NULL!	#NULL!	#NULL!	#NULL!	#NULL!	#NULL!	#NULL!	#NULL!	#NULL!	#NULL!	#NULL!	#NULL!	#NULL!	0
90	0	0	1	0	1	0	0	0	0	0	0	0	0	0	1	0	0	1	0	0	0	0	0	0	0	0	0	0	38.2	0	0	94	#NULL!	#NULL!	0	7.99	6.27	1.58	273	12	7	#NULL!	40	341	3610	232	#NULL!	#NULL!	6
89	0	0	0	0	1	0	0	0	0	0	0	0	1	0	0	1	0	1	0	0	0	0	0	0	0	0	0	1	35.8	0	0	92	105	0	0	8.89	7.63	0.65	174	30	17	1.26	5.6	721.7	6460	749	7.49	40	6
60	0	1	0	0	0	0	0	0	0	0	0	0	1	0	1	1	0	0	0	0	0	0	0	0	0	0	0	0	36.7	0	0	98	#NULL!	#NULL!	0	2.79	1.66	9.78	103	34	30	1.19	42	#NULL!	540	#NULL!	#NULL!	#NULL!	0
59	0	1	0	0	0	0	0	0	0	0	0	0	1	0	0	1	0	0	0	0	0	0	0	1	0	0	0	0	36	0	0	77	95	1	0	11.34	10.36	0.62	210	475	423	1.34	258.1	1	1160	821	7.3	48	3
44	0	0	0	0	0	0	0	0	0	0	0	0	0	0	0	0	0	1	0	0	0	0	0	0	0	0	0	0	35.8	#NULL!	#NULL!	97	87	#NULL!	0	4.28	2.58	1.3	202	#NULL!	#NULL!	0.74	#NULL!	#NULL!	270	#NULL!	#NULL!	#NULL!	0
65	0	0	0	0	0	0	0	0	0	0	0	0	1	0	0	1	0	0	0	0	0	0	0	1	0	0	0	0	36.5	0	0	95	100	#NULL!	0	4.24	3.08	0.87	#NULL!	24	16	0.52	40	#NULL!	500	#NULL!	7.43	#NULL!	0
63	0	1	0	0	0	0	1	0	0	0	0	1	0	1	0	1	0	0	0	1	0	0	0	0	0	0	0	0	36.3	#NULL!	#NULL!	#NULL!	#NULL!	#NULL!	0	3.88	1.86	1.25	322	25	16	0.93	4.3	#NULL!	320	198	#NULL!	#NULL!	0
80	1	1	0	0	0	0	0	0	0	0	0	0	0	0	1	1	0	1	0	1	0	0	0	0	0	0	0	0	35.8	0	0	91	89	#NULL!	0	3.71	2.73	0.76	192	34	37	0.72	74.4	#NULL!	650	350	#NULL!	#NULL!	1
50	0	0	0	0	0	0	0	0	0	0	0	0	1	0	0	1	0	2	0	0	0	0	0	0	0	0	0	0	36	0	0	98	120	0	0	8.65	6.94	0.67	344	#NULL!	#NULL!	0.54	8.1	#NULL!	#NULL!	235	#NULL!	#NULL!	6
77	1	1	0	0	0	0	0	0	0	0	0	0	1	0	0	1	0	0	0	0	0	0	0	1	0	0	0	0	37.1	0	0	93	80	#NULL!	0	4.9	3.83	0.61	188	34	18	2.58	86.8	#NULL!	1110	316	#NULL!	#NULL!	6
66	0	0	0	0	0	0	0	0	0	0	0	0	0	0	1	1	0	0	0	0	0	0	0	1	0	0	0	0	35.6	0	0	93	78	#NULL!	0	8.82	7.21	1.07	191	25	16	0.7	160.3	530	1600	383	#NULL!	#NULL!	0
29	0	0	0	0	0	0	0	0	0	0	0	0	1	0	1	1	0	0	0	0	0	0	0	0	0	0	0	0	35.9	0	0	0	#NULL!	#NULL!	0	#NULL!	#NULL!	#NULL!	#NULL!	#NULL!	#NULL!	#NULL!	#NULL!	#NULL!	#NULL!	#NULL!	#NULL!	#NULL!	0
41	0	0	0	0	0	0	0	0	0	0	0	0	1	0	0	0	0	0	0	0	0	0	0	0	0	0	0	0	38	#NULL!	#NULL!	#NULL!	#NULL!	#NULL!	0	#NULL!	#NULL!	#NULL!	#NULL!	#NULL!	#NULL!	#NULL!	#NULL!	#NULL!	#NULL!	#NULL!	#NULL!	#NULL!	0
62	0	0	0	0	0	0	0	0	0	0	0	0	1	0	1	1	0	1	0	0	0	0	0	0	0	0	0	0	37.8	#NULL!	#NULL!	96	83	#NULL!	0	4.82	3.37	1.12	202	22	24	0.53	11.6	813.8	510	185	7.3	52	0
47	0	0	0	0	0	0	0	0	0	0	0	0	1	0	0	1	0	0	0	1	0	0	0	0	1	0	0	0	#NULL!	0	0	98	64	#NULL!	0	#NULL!	#NULL!	#NULL!	#NULL!	#NULL!	#NULL!	#NULL!	#NULL!	#NULL!	#NULL!	#NULL!	#NULL!	#NULL!	0
80	0	1	1	0	0	0	0	0	0	0	0	0	1	0	1	0	0	0	0	0	0	0	1	0	0	0	0	0	38	0	0	96	#NULL!	#NULL!	0	2.37	1.8	0.39	105	#NULL!	29	0.64	5.8	#NULL!	#NULL!	#NULL!	#NULL!	#NULL!	0
42	0	0	0	0	0	0	0	0	0	0	0	0	1	0	0	1	0	1	0	0	0	0	0	0	0	0	0	0	38.6	0	0	97	70	#NULL!	0	4.46	3.28	0.82	129	#NULL!	#NULL!	1.09	102	#NULL!	990	557	#NULL!	#NULL!	4
52	0	0	1	0	0	0	1	0	0	0	0	0	1	0	0	1	0	2	0	1	0	1	0	0	0	0	0	0	36.1	#NULL!	#NULL!	99	80	#NULL!	0	4.59	3.29	0.74	199	21	18	1.54	15.2	534.4	460	199	7.3	41	0
54	0	0	0	0	0	0	0	0	0	0	0	0	1	1	1	1	0	0	0	0	1	0	0	0	0	0	0	0	36.1	0	0	97	#NULL!	0	0	1.59	0.73	0.62	146	#NULL!	#NULL!	#NULL!	2	#NULL!	#NULL!	#NULL!	#NULL!	#NULL!	0
68	0	0	0	0	0	0	0	0	0	0	0	0	1	0	0	1	0	1	0	0	0	0	0	0	0	0	0	0	36.5	0	0	94	93	0	0	6.21	3.7	1.75	243	#NULL!	#NULL!	1.12	17.5	#NULL!	460	226	#NULL!	#NULL!	3
81	0	0	0	0	1	0	0	0	0	0	0	0	1	0	0	0	0	0	0	0	0	0	0	0	0	0	0	0	38	0	0	97	76	#NULL!	0	2.01	1	0.8	137	93	77	#NULL!	43	#NULL!	2080	326	#NULL!	#NULL!	6
69	1	1	0	0	0	0	1	1	0	0	0	0	0	1	0	1	0	1	0	0	0	0	0	0	0	0	0	0	35.6	0	0	99	120	#NULL!	0	2.98	1.74	0.78	156	19	8	5.66	23.4	#NULL!	3200	265	7.4	39	1
66	0	1	1	1	1	0	1	1	0	0	0	0	0	0	0	0	0	0	0	0	0	1	0	0	0	0	0	0	36	0	0	96	53	#NULL!	0	5.47	4.27	0.77	233	20	15	6.57	68	#NULL!	1020	299	7.28	52	4
74	0	1	1	0	0	0	0	0	0	0	0	0	1	0	0	0	0	2	0	0	0	0	0	0	0	0	0	0	37	0	0	90	75	0	0	5.85	4.32	0.94	132	48	38	1.03	#NULL!	#NULL!	330	537	#NULL!	#NULL!	6
61	1	1	0	0	0	0	0	0	0	0	0	0	1	0	0	1	0	1	0	0	0	1	1	0	0	0	0	0	35	0	0	99	90	#NULL!	0	5.06	3.18	1.07	340	20	35	0.76	105.4	375.8	730	274	7.29	58	4
86	1	1	0	0	0	0	0	0	0	0	0	0	1	0	1	1	0	0	0	0	0	0	0	0	0	0	0	0	36.3	0	0	94	80	#NULL!	0	7.86	5.36	1.52	343	15	14	0.6	8.6	97.2	#NULL!	223	#NULL!	#NULL!	3
49	0	1	0	0	0	0	0	0	0	0	0	0	1	0	1	1	0	1	0	1	1	0	1	1	0	0	0	0	36.7	#NULL!	#NULL!	98	#NULL!	0	0	8.9	7.17	1.15	294	36	46	0.45	153.2	150.3	780	212	7.3	41	1
77	0	0	0	0	0	0	0	0	0	0	0	0	1	0	1	1	0	0	0	0	0	0	0	0	0	0	0	0	35.9	0	1	94	75	#NULL!	0	9.61	7.32	1.46	335	16	18	1.99	42.6	412.8	2810	242	7.4	49	3
85	0	0	0	0	0	0	0	0	0	1	0	0	0	0	0	1	0	0	0	0	0	1	1	0	0	0	0	0	35.2	0	1	100	74	#NULL!	0	12	8.6	2.04	533	30	4	0.56	29.6	291	3910	534	#NULL!	#NULL!	6
42	1	1	0	0	0	0	0	0	0	0	0	0	1	0	0	1	0	1	0	0	0	0	0	0	0	0	0	0	35.8	0	0	98	0	0	0	5.4	2.68	2.1	287	60	58	0.85	85	#NULL!	450	598	#NULL!	#NULL!	0
57	0	0	0	0	0	0	0	0	0	0	0	0	0	1	0	1	1	0	0	1	0	0	1	0	0	0	0	0	36.5	0	0	91	102	#NULL!	0	3.95	2.04	0.66	198	24	16	0.74	33	#NULL!	890	190	7.36	50	1
68	0	1	0	0	0	0	0	0	0	0	0	0	1	0	0	1	0	0	1	0	0	1	0	0	0	0	0	0	36.2	0	0	96	76	#NULL!	0	10.87	8.58	1.34	359	19	23	0.74	138.2	1919.3	390	229	7.5	29	6
39	0	0	0	0	0	0	0	0	0	0	0	0	1	0	1	1	0	1	0	0	0	0	0	0	0	1	1	0	37.3	0	0	96	82	0	0	3.74	2.24	1.18	166	238	70	0.99	32.3	752.5	700	329	#NULL!	#NULL!	0
87	1	1	1	0	1	0	1	0	0	0	0	0	1	0	1	1	0	1	0	0	0	0	0	0	0	0	0	0	35.5	0	1	94	92	#NULL!	0	13.74	12.19	0.89	225	22	22	1.64	149.7	74.5	1640	308	7.38	52	1
89	0	1	0	0	0	0	0	0	0	0	0	0	0	0	0	0	0	0	0	0	0	0	0	0	1	0	0	0	36.4	0	0	94	#NULL!	#NULL!	0	5.06	4.16	0.58	184	28	15	0.97	54	281	1200	179	7.32	49	0
89	0	1	0	0	0	0	1	0	0	0	0	0	1	0	0	1	0	0	1	0	0	1	1	0	0	0	0	0	35.5	0	0	97	80	#NULL!	0	9.31	8.17	0.74	229	26	26	1.77	31.9	1309.7	2440	192	7.36	43	4
51	0	1	0	0	0	0	0	0	0	0	0	0	1	0	0	1	0	0	0	0	0	0	0	0	0	0	0	0	37.5	0	0	98	90	#NULL!	0	6.51	5.42	0.74	170	25	27	#NULL!	8	393.4	310	193	7.31	55	6
57	0	0	0	0	0	0	0	0	0	0	0	0	1	0	0	1	0	1	1	0	0	1	0	0	0	1	1	0	36	0	0	98	80	0	0	6.42	2.98	2.62	203	74	74	0.66	7.9	218.2	340	199	7.37	50	6
79	1	1	0	0	0	0	0	0	0	0	0	0	1	1	0	1	0	0	0	0	0	1	0	0	0	0	0	0	36.7	0	0	94	#NULL!	#NULL!	0	3.84	1.58	1.7	126	23	30	1.52	6.6	272	1210	173	#NULL!	#NULL!	0
62	1	1	1	1	1	0	0	0	0	0	0	0	1	0	0	0	0	2	0	0	0	0	0	0	0	0	0	1	35.2	0	0	72	108	0	0	2.64	2.36	0.19	148	13	13	1.87	174.8	354.1	3700	472	#NULL!	#NULL!	6
35	0	0	0	0	0	0	0	0	0	0	0	0	1	0	1	1	0	1	0	0	0	0	0	1	0	0	0	0	36.2	#NULL!	#NULL!	98	97	#NULL!	0	5.59	2.91	2.12	219	19	18	0.77	8.6	606.5	810	169	7.33	48	0
81	0	1	1	0	0	0	0	0	0	0	0	0	1	0	0	1	0	0	0	0	0	1	0	1	0	0	0	0	36.3	0	0	98	75	0	0	6.51	4.77	1.17	292	24	18	0.76	4.1	45.4	530	197	7.44	46	4
56	0	0	0	0	1	0	0	0	0	0	0	0	1	0	0	0	0	0	0	0	0	0	0	0	0	0	0	0	#NULL!	0	0	#NULL!	83	14	0	4.35	2.71	1.24	120	47	35	#NULL!	84	684.4	590	316	#NULL!	#NULL!	6
83	0	1	1	0	0	0	0	0	0	0	0	0	0	0	0	1	0	1	0	0	1	0	0	0	0	0	0	0	35.5	0	0	97	70	#NULL!	0	6.47	4.4	1.61	202	31	15	0.84	11.4	100.9	#NULL!	231	7.5	38	0
63	1	1	0	0	0	0	0	0	0	0	0	0	1	0	0	1	1	0	0	0	0	0	0	1	0	0	0	0	34.5	0	0	90	76	#NULL!	0	7.57	6.69	0.72	202	34	39	1.57	227	#NULL!	740	413	7.36	45	6
57	0	1	0	0	0	0	0	0	0	0	0	1	1	0	1	1	0	2	0	0	1	0	0	0	0	0	0	0	36.7	0	0	94	140	1	0	7.06	6.72	0.01	201	13	13	3.3	123.3	1158.7	3080	1063	#NULL!	#NULL!	6
77	0	0	0	0	0	0	0	0	0	1	0	0	0	1	0	0	0	2	0	0	0	0	0	0	0	0	0	0	37.6	0	0	74	96	1	0	3.68	2.95	0.46	238	54	27	1.31	194.9	2541.5	1740	642	7.3	45	6
60	0	0	0	0	0	0	0	0	0	0	0	0	1	0	0	1	0	1	0	0	0	0	0	0	0	0	0	0	37.1	0	0	91	#NULL!	#NULL!	0	4.42	2.8	1.32	188	138	134	1.01	122	1720.9	410	457	#NULL!	#NULL!	6
33	0	0	0	0	0	0	0	0	0	0	0	0	1	1	0	1	0	0	0	0	1	0	0	0	0	0	0	0	36.6	0	0	92	#NULL!	#NULL!	0	23.29	19.47	3	427	16	22	1.69	9	25.8	440	189	#NULL!	#NULL!	6
39	0	0	0	0	0	0	0	0	0	0	0	0	1	0	0	1	0	2	0	0	0	0	0	0	0	0	0	0	38.5	#NULL!	#NULL!	90	105	0	0	4.36	3.5	0.59	116	99	74	0.61	67	442	1360	303	#NULL!	#NULL!	3
69	0	1	0	0	0	0	0	0	0	0	1	0	1	0	0	0	0	0	0	0	0	0	0	0	0	0	0	0	35.5	#NULL!	#NULL!	91	#NULL!	#NULL!	0	4.42	3.75	0.49	179	#NULL!	#NULL!	1.21	344	808.6	1290	338	#NULL!	#NULL!	3
75	0	0	0	1	0	0	0	0	0	0	0	0	1	1	0	0	0	0	0	0	0	0	0	0	0	0	0	0	#NULL!	0	70	99	96	#NULL!	0	24.57	20.3	1.63	153	#NULL!	#NULL!	0.72	249	#NULL!	#NULL!	#NULL!	#NULL!	#NULL!	0
83	0	0	0	0	0	0	0	0	0	0	1	0	1	0	0	1	0	0	0	0	0	0	0	0	0	0	0	0	38.2	0	1	90	90	#NULL!	0	1.72	0.55	0.78	58	20	18	0.7	255.8	#NULL!	#NULL!	#NULL!	#NULL!	#NULL!	1
78	1	1	0	1	0	0	0	0	0	0	0	0	1	0	0	1	1	1	0	0	0	0	0	0	0	0	0	0	35	0	60	96	69	#NULL!	0	7.38	5.57	0.69	135	19	20	#NULL!	46	#NULL!	#NULL!	#NULL!	#NULL!	#NULL!	6
81	1	1	1	0	0	0	0	0	0	0	0	0	0	0	0	1	1	0	0	0	0	0	0	0	0	0	0	2	37.6	0	0	85	60	#NULL!	0	9.24	8.26	0.66	158	#NULL!	#NULL!	1.65	#NULL!	#NULL!	#NULL!	#NULL!	#NULL!	#NULL!	6
87	0	1	1	0	1	0	0	0	0	0	0	0	1	0	0	1	0	1	0	0	0	0	0	0	0	0	0	0	38.6	0	0	85	90	#NULL!	0	3.12	1.83	1.04	184	33	13	0.76	85	#NULL!	3920	454	#NULL!	#NULL!	6
64	0	1	1	1	0	0	0	0	0	0	0	0	1	0	0	1	0	1	0	0	0	0	0	0	0	0	0	0	36.8	0	0	96	89	#NULL!	0	22.06	18.97	1.64	160	29	19	#NULL!	#NULL!	#NULL!	490	371	#NULL!	#NULL!	2
91	0	1	1	0	0	0	0	0	0	0	0	0	0	0	0	0	0	0	0	0	0	0	0	0	0	0	0	1	35.2	0	1	94	84	0	0	12.35	10.26	1.41	194	222	186	1.12	228	#NULL!	1780	648	#NULL!	#NULL!	3
97	0	1	1	1	1	0	1	0	0	0	0	0	0	1	1	1	1	2	0	0	0	0	0	0	0	0	0	1	35.4	0	1	93	88	#NULL!	0	4.98	3.23	22.5	270	28	12	0.77	61	#NULL!	1020	470	7.3	47	6
80	0	0	0	0	0	0	0	0	0	0	1	0	1	0	0	1	0	1	0	0	0	0	0	0	0	0	0	0	33.9	0	0	99	100	#NULL!	0	7.77	6.3	0.87	279	20	15	1.17	140	#NULL!	810	187	7.4	38	3
68	0	0	1	0	1	0	0	0	0	0	0	0	1	0	0	0	1	0	0	0	0	0	0	0	1	0	0	1	38.1	0	0	88	105	#NULL!	0	5.87	4.68	1	180	38	21	2.25	346.6	#NULL!	2030	391	#NULL!	#NULL!	3
88	1	1	1	0	0	0	0	0	0	0	0	0	1	0	0	0	0	0	0	0	0	0	0	0	1	0	0	1	38.5	0	0	94	84	1	0	5.99	3.68	1.52	137	39	21	1.12	16.6	#NULL!	3440	335	7.38	50	0
76	0	1	0	0	0	0	0	0	0	0	0	0	1	0	1	1	0	0	0	0	0	0	0	1	0	0	0	0	38.9	0	0	93	75	#NULL!	0	9.14	7.12	1.37	240	38	20	1.15	56.1	423.4	550	334	7.36	55	6
90	0	0	0	0	0	0	0	0	0	0	0	0	0	0	0	1	0	1	0	0	0	0	0	0	0	0	0	0	35.5	0	1	91	54	#NULL!	0	8.44	7.34	0.54	232	29	20	0.76	80.1	#NULL!	1100	269	7.39	48	4
91	0	1	1	0	0	0	0	0	0	0	0	0	1	0	0	1	0	1	0	0	0	0	0	0	0	0	0	0	37	0	1	90	100	#NULL!	1	15.47	14.73	0.4	337	27	6	1.6	452.7	413.1	6060	564	#NULL!	#NULL!	6
90	0	1	0	0	0	0	0	0	0	0	1	0	0	0	1	0	0	1	0	0	0	0	0	0	0	0	0	0	35	0	1	92	70	#NULL!	0	11.9	10.1	0.95	169	13	6	2.11	135.9	93.9	610	157	#NULL!	#NULL!	1
80	0	1	0	0	1	0	0	0	0	0	0	0	1	0	0	0	0	1	0	1	0	0	0	0	0	0	0	#NULL!	36	0	0	96	#NULL!	#NULL!	0	5.05	75.05	16.6	174	51	19	#NULL!	60.9	526	1050	765	#NULL!	#NULL!	6
84	0	1	1	0	0	0	0	0	0	0	0	0	0	0	0	0	0	1	0	0	0	0	0	0	0	0	0	0	35	0	0	82	83	#NULL!	0	14.7	13.6	0.88	169	#NULL!	#NULL!	1.28	190	2222	1610	465	#NULL!	#NULL!	0
84	0	1	1	0	0	0	0	0	0	0	1	0	0	0	0	1	0	1	0	0	0	0	0	0	0	0	0	0	36	0	0	87	#NULL!	29	0	6.24	5.41	0.44	112	64	49	2.64	87	754	410	605	7.41	#NULL!	6
81	1	1	0	1	0	0	0	0	0	0	1	0	1	0	0	1	0	1	0	0	0	0	0	0	0	0	0	0	38.6	0	0	65	120	1	0	12.4	5.83	100.92	319	106	56	1.62	179.2	1652.8	15880	602	#NULL!	#NULL!	6
85	1	1	0	0	1	0	0	0	0	0	0	0	1	0	0	0	0	0	0	0	0	0	0	0	0	0	0	0	38.2	0	0	99	74	#NULL!	0	10.28	8.56	1.09	301	34	15	0.88	168	241	1740	339	#NULL!	#NULL!	6
90	0	1	0	0	1	0	0	0	0	0	0	0	0	0	0	0	0	0	0	0	0	0	0	0	0	0	0	1	#NULL!	0	0	91	#NULL!	#NULL!	0	11.85	7.4	3	168	#NULL!	#NULL!	1.4	#NULL!	#NULL!	#NULL!	#NULL!	#NULL!	#NULL!	6
95	0	1	0	0	0	0	0	0	0	0	0	0	0	0	0	0	0	0	0	0	0	1	0	0	0	0	0	0	35.9	0	0	98	90	#NULL!	0	19.07	17.53	0.8	413	17	14	0.98	181.3	767.8	3450	206	7.44	39	0
[truncated: 6 more columns]
